# Supplementary material for: 3D Molecular Imaging of Stratum Corneum by Mass Spectrometry Suggests Distinct Distribution of Cholesteryl Esters Compared to Other Skin Lipids
Source: Int J Mol Sci. 2022 Nov 9;23(22):13799. doi: 10.3390/ijms232213799 (PMC9694581; doi:10.3390/ijms232213799)
Supplement: Supplementary file 1 [file ijms-23-13799-s001.zip]

Archive with 1 entries (1 files):
- ijms-1924225-supplementary.pdf
